# Supplementary material for: Symptoms and Conditions in Children and Adults up to 90 Days after SARS-CoV-2 Infection: A Retrospective Observational Study Utilizing the Common Data Model
Source: J Clin Med. 2024 May 15;13(10):2911. doi: 10.3390/jcm13102911 (PMC11122571; doi:10.3390/jcm13102911)
Supplement: Supplementary file 1 [file jcm-13-02911-s001.zip]

Archive with 2 entries (2 files):
- jcm-2963752-supp1.pdf
- jcm-2963752-supp2.pdf
